# Supplementary material for: Refining Outcomes in Technically Resectable Colorectal Liver Metastases: A Simplified Risk Model and the Role of Preoperative Chemotherapy
Source: Cancers (Basel). 2026 Jan 12;18(2):227. doi: 10.3390/cancers18020227 (PMC12838617; doi:10.3390/cancers18020227)
Supplement: Supplementary file 1 [file cancers-18-00227-s001.zip]

Archive with 1 entries (1 files):
- cancers-4065520-supplementary.pdf
